# Supplementary material for: Insulin-like Growth Factor Binding Protein-2 (IGFBP2) Is a Key Molecule in the MACC1-Mediated Platelet Communication and Metastasis of Colorectal Cancer Cells
Source: Int J Mol Sci. 2021 Nov 11;22(22):12195. doi: 10.3390/ijms222212195 (PMC8624049; doi:10.3390/ijms222212195)
Supplement: Supplementary file 1 [file ijms-22-12195-s001.zip]

Archive with 1 entries (1 files):
- ijms-1433498-supplementary.pdf
